# Supplementary material for: A Rapid Active–Latent–Relapse Murine Model of Tuberculosis Based Blood Transcriptional Signature That Distinguishes Disease Stages
Source: Int J Mol Sci. 2026 Mar 11;27(6):2554. doi: 10.3390/ijms27062554 (PMC13027359; doi:10.3390/ijms27062554)
Supplement: Supplementary file 1 [file ijms-27-02554-s001.zip]

Archive with 6 entries (6 files):
- Supplementary File S1 qPCR primer sequence.pdf
- Supplementary File S2 bacterial load data of spleen tissue.xlsx
- Supplementary File S3 Mode1.xlsx
- Supplementary File S4 Mode2.xlsx
- Supplementary File S5 Mode3.xlsx
- Supplementary File S6 Mode4.xlsx
