# Supplementary material for: A Rapid Active–Latent–Relapse Murine Model of Tuberculosis Based Blood Transcriptional Signature That Distinguishes Disease Stages
Source: Int J Mol Sci. 2026 Mar 11;27(6):2554. doi: 10.3390/ijms27062554 (PMC13027359; doi:10.3390/ijms27062554)
Supplement: Supplementary file 1 [file ijms-27-02554-s001.zip › Supplementary File S2 bacterial load data of spleen tissue.xlsx]

## Sheet: Sheet1
Stage	Colony Forming Unit (CFU) in spleen
Health Stage	0	0	0	0	0	0	0
Early Active Stage	700000	520000	580000	520000	660000	560000	460000
Middle Active Stage	66000	192000	80000	140000	136000	720000	124000
Latent Period	20000	20000	18000	20000	12000	420	19000
Late Active Stage	228000	220000	260000	200000	200000	200000	140000
Spontanous Relapse	20000	60000	16800	14800	37000	20000	20000
Induced Relapse	180000	200000	200000	300000	220000	400000	380000
