# Supplementary material for: A Rapid Active–Latent–Relapse Murine Model of Tuberculosis Based Blood Transcriptional Signature That Distinguishes Disease Stages
Source: Int J Mol Sci. 2026 Mar 11;27(6):2554. doi: 10.3390/ijms27062554 (PMC13027359; doi:10.3390/ijms27062554)
Supplement: Supplementary file 1 [file ijms-27-02554-s001.zip › Supplementary File S3 Mode1.xlsx]

## Sheet: Sheet1
CorrC	P_value
0.696791	0.0251498	_
0.827055	0.00315869	Bambi
0.661353	0.0372967	basic helix-loop-helix family, member e40 Gene; May function as a transcriptional factor for [...]
0.907012	0.000291998	Bcl2a1a
0.899769	0.000390628	Bcl2a1a
0.870757	0.00104137	Bcl2a1a
0.865614	0.00120943	Bcl2a1a
0.860831	0.00138265	Bcl2a1a
0.849295	0.00187375	Bcl2a1a
0.836445	0.00255712	Bcl2a1a
0.67892	0.0308691	Bcl2a1b
0.791958	0.00632166	Bhlhe40
0.693682	0.0260878	Bhlhe40
0.733654	0.0157313	Ccl3
0.728619	0.0168421	Ccl3
0.71409	0.0203505	Ccl3
0.652667	0.040785	Ccl3
0.826079	0.0032266	Ccrl2
0.79041	0.00649892	Cd14
0.749252	0.0126155	Cd14
0.705507	0.0226443	Cd80
0.670091	0.0339966	Cd80
0.652562	0.0408284	Cd80
0.797495	0.00571591	Cdkn1a
0.777399	0.00813033	Cdkn1a
0.770303	0.00913248	Cdkn1a
0.76467	0.0099879	Cdkn1a
0.749985	0.0124806	Cdkn1a
0.725018	0.017669	Cdkn1a
0.686155	0.028457	Cdkn1a
0.838034	0.00246418	Cebpb
0.800836	0.0053712	Cebpb
0.755616	0.0114785	Cebpb
0.734498	0.0155505	Cebpb
0.737167	0.0149875	Cebpb
0.669626	0.0341671	Cebpb
0.673344	0.0328205	Cebpb
0.652661	0.0407875	Cebpb
0.694772	0.0257564	chemokine (C-C motif) receptor-like 2 Gene; Receptor for CCL2, CCL5, CCL7 and CCL8
0.654219	0.0401461	Clec4e
0.730171	0.0164941	Dusp1
0.711044	0.0211451	Dusp1
0.655094	0.0397891	Dusp5
0.734645	0.0155191	Ets2
0.739548	0.0144974	Ets2
0.677485	0.0313635	Fam111a
0.670722	0.0337664	Fam111a
0.685723	0.0285975	Fosl2
0.778637	0.00796375	G0s2
0.635119	0.0484876	Gadd45b
0.635942	0.0481062	Gadd45b
0.999673	5.02e-14	Gm10800
0.997211	2.64e-10	Gm10800
0.995414	1.93e-09	Gm10800
0.973189	2.19e-06	Gm10800
0.94133	4.83e-05	Gm10800
0.910359	0.000253224	Gm10800
0.905757	0.000307609	Gm10800
0.703925	0.0230857	Hcar2
0.642382	0.0451914	Hcar2
0.778398	0.00799576	Ier2
0.706019	0.0225028	Ier2
0.680572	0.0303067	Ier2
0.674706	0.0323364	Ier2
0.66372	0.0363821	Ier2
0.634068	0.0489776	Ier2
0.634699	0.0486832	Ier2
0.741796	0.0140451	Ier3
0.660522	0.0376213	Ier3
0.654422	0.040063	Ifng
0.657162	0.0389534	Il1a
0.634958	0.0485625	Il1a
0.650989	0.0414832	Il1b
0.681532	0.029983	Il1r2
0.652855	0.0407071	Il1r2
0.648531	0.0425206	Il1r2
0.796489	0.00582281	Il1rn
0.678693	0.030947	Il6
0.801259	0.0053286	Junb
0.898019	0.000417731	Kif23
0.752716	0.0119873	kinesin family member 23 Gene
0.67585	0.0319332	Maff
0.662967	0.0366713	Maff
0.730073	0.016516	mitogen-activated protein kinase kinase kinase 7 interacting protein 3 Gene; Adapter linking [...]
0.706143	0.0224687	mitogen-activated protein kinase kinase kinase 7 interacting protein 3 Gene; Adapter linking [...]
0.794198	0.00607141	Nfil3
0.738057	0.0148029	Nfkbia
0.74724	0.0129906	Nfkbid
0.686455	0.0283599	Nfkbid
0.781967	0.00752785	Nfkbiz
0.694308	0.025897	Nfkbiz
0.971359	2.84e-06	Nr4a1
0.970617	3.15e-06	Nr4a1
0.963895	7.12e-06	Nr4a1
0.939801	5.34e-05	Nr4a1
0.932904	8.17e-05	Nr4a1
0.877538	0.000846629	Nr4a1
0.872182	0.000998001	Nr4a1
0.680189	0.0304362	Nr4a2
0.686672	0.0282897	Nr4a2
0.676865	0.031579	Nr4a2
0.833253	0.00275139	Nr4a3
0.646589	0.0433524	Osm
0.644667	0.0441861	Osm
0.677649	0.0313067	Per1
0.634347	0.0488471	period homolog 1 (Drosophila) Gene; Component of the circadian clock mechanism which is esse [...]
0.762375	0.0103519	Plaur
0.681352	0.0300432	Plaur
0.647576	0.0429282	Plk2
0.640223	0.046155	Plk2
0.643321	0.0447761	Plk2
0.675876	0.0319244	Plk3
0.650993	0.0414817	Plk3
0.931357	8.94e-05	Ptgs2
0.803981	0.00506041	Rgs1
0.663762	0.036366	RIKEN cDNA 2210008N01 gene Gene; Probable nuclear receptor that regulates gene expression in [...]
0.637913	0.0472011	RIKEN cDNA 2210008N01 gene Gene; Probable nuclear receptor that regulates gene expression in [...]
0.824097	0.00336764	Sepn1
0.639717	0.0463826	Sepn1
0.750332	0.0124172	Sik1
0.670983	0.0336712	Slc7a11
0.774176	0.00857536	Tlr2
0.71169	0.0209749	Tlr2
0.647597	0.0429191	Tlr2
0.637175	0.0475389	Tlr2
0.653667	0.0403726	Tnfaip3
0.637815	0.0472459	Tnfaip3
0.712038	0.0208837	Trem1
0.649452	0.0421298	Trem1
0.758169	0.0110434	Trib1
0.660115	0.0377812	Trib1
0.667993	0.03477	utrophin Gene
0.662586	0.0368183	utrophin Gene
0.702286	0.0235493	Vps37b

## Sheet: Sheet2
3_1lnc_2m.net					3_2lnc_1m.net					3_mode3_downlnc_upm.net					3_mode3_uplnc_downm.net					5_1lnc_2m.net					5_2lnc_1m.net					5_mode3_downlnc_upm_net					5_mode3_uplnc_downm.net
CorrC	P_value				CorrC	P_value				CorrC	P_value				CorrC	P_value				CorrC	P_value				CorrC	P_value				CorrC	P_value				CorrC	P_value
-0.954296	0.0116482	Amn1	Amn1		-0.764656	0.0452521	Gm8276	Gm8276		-0.808786	0.0974425	Tgtp1			-0.792201	0.0336836	Zfp180	Zfp180		-0.736219	0.0151858	1600012H06Rik			-0.681196	0.0300959	Clec4e	Clec4e		-0.788276	0.00674892	Ap4s1	Ap4s1		-0.73444	0.0155628	Gale	Gale
-0.916669	0.0285128	Amn1	Rpusd4		-0.745072	0.0546331	Gm6382			-0.792974	0.109497	H2-D1			-0.775845	0.0403251	Wfdc17	Wfdc17		-0.740851	0.014234	3300002I08Rik			-0.646562	0.0433637	Fosl2	Fosl2		-0.683168	0.0294367	Ap4s1	Apol11b		-0.712728	0.0207033	Pram1	Pram1
-0.90907	0.0324625	Rpusd4			-0.689789	0.0863629	Cxcl10			-0.783787	0.116693	Ankrd28			-0.714913	0.0709789	Pram1			-0.673777	0.032666	4930522L14Rik			-0.612713	0.0596563	Dusp1			-0.77088	0.00904786	Apol11b	Camk2b		-0.707711	0.022039	Pagr1a	Pagr1a
-0.902824	0.0358293	Amn1			-0.664902	0.103184	Fam120a			-0.779876	0.119798	Rpl17			-0.70423	0.0773242	Gm7808			-0.745081	0.0134019	5430403G16Rik			-0.606275	0.063153	Trem1			-0.693047	0.0262823	Apol11b	Ccl4		-0.675561	0.0320348	Whsc1	Whsc1
-0.897205	0.0389476	Amn1			-0.659452	0.107077	Gm37498			-0.773285	0.125084	H2-D1			-0.701101	0.0792375	Pram1			-0.746598	0.0131121	6430511E19Rik			-0.604819	0.0639618	Nfkbid			-0.685979	0.0285142	Apol11b	Cdc42		-0.669405	0.0342483	Strn3	Strn3
-0.890294	0.0428943	Amn1			-0.650692	0.113492	Gm6382			-0.763545	0.133021	Gm43064			-0.695223	0.0828995	Ifitm1			-0.699197	0.02444	6820402A03Rik			-0.601228	0.0659862	Marcksl1			-0.676449	0.0317237	Apol11b	CCL5		-0.658327	0.0384882	_	Pagr1a
-0.886051	0.0453765	Amn1			-0.649874	0.114101	Pafah1b1			-0.75223	0.142419	Itgam			-0.685308	0.0892753	Akap7			-0.683983	0.0291672	A130071D04Rik			-0.599754	0.0668289	Dusp5			-0.671983	0.0333092	Apol11b	Chp1		-0.654569	0.0400031	Pagr1a	Plet1
-0.885982	0.0454174	Amn1			-0.648274	0.115297	1700109H08Rik			-0.749484	0.144728	Dnm1l			-0.66222	0.10509	Pram1			-0.743717	0.0136664	AI467606			-0.57808	0.0800439	Junb			-0.665849	0.0355728	Apol11b	Dcaf8		-0.648086	0.0427102	Plet1	Krt13
-0.885905	0.0454632	Amn1			-0.647388	0.115961	Sepn1			-0.735862	0.156343	Cdyl			-0.66186	0.105348	Pram1			-0.760922	0.0105872	AW146154			-0.574475	0.0823937	Utrn			-0.650357	0.0417483	Apol11b	Dmtn		-0.638951	0.0467291	Krt13	Pram1
-0.885905	0.0454632	Amn1			-0.645979	0.117023	Fosl2			-0.735662	0.156515	Larp4b			-0.657475	0.108508	Hist1h2bc			-0.720059	0.0188533	B230307C23Rik			-0.574327	0.082491	Ier2			-0.648883	0.0423709	Apol11b	dynamin 1-like		-0.634921	0.0485798	Pram1
-0.885905	0.0454632	Amn1			-0.644523	0.118124	Gm6382			-0.733752	0.158165	Wapl			-0.657437	0.108535	S100a8			-0.665905	0.0355517	BC017643			-0.562523	0.0904996	Sik1			-0.645872	0.0436618	Apol11b	Eif2ak1		-0.630967	0.0504424	Krt13
-0.885905	0.0454632	Amn1			-0.642507	0.119659	Il1r2			-0.73217	0.159535	Dnm1l			-0.655442	0.109989	Pram1			-0.745477	0.0133258	BC094916			-0.560512	0.0919119	Ier3			-0.644945	0.0440649	Apol11b	Elf1		-0.625045	0.0533197	Strn3
-0.885905	0.0454632	Amn1			-0.642261	0.119847	Socs3			-0.731344	0.160252	Pacsin2			-0.649058	0.114709	Rad54b			-0.657957	0.0386356	Cacna2d4			-0.549859	0.0996263	Trib1			-0.644785	0.0441346	Apol11b	Gm7993		-0.622589	0.0545441	Gm28036
-0.885905	0.0454632	Amn1			-0.640162	0.121458	Gm37347			-0.727566	0.163542	Gm1966			-0.646376	0.116723	Gimap9			-0.659544	0.0380058	Ccdc137			-0.545379	0.10299	Ptgs2			-0.643915	0.0445151	Apol11b	Gm8989		-0.622496	0.0545909	Ptgds
-0.885905	0.0454632	Amn1			-0.639281	0.122137	Gm6382			-0.727011	0.164027	H2-D1			-0.644862	0.117868	Pram1			-0.642771	0.0450189	Cd27			-0.536102	0.110179	Osm			-0.64157	0.0455519	Apol11b	H2-D1		-0.61838	0.0566861	Ptgds
-0.885905	0.0454632	Amn1			-0.636251	0.124488	Oasl2			-0.725764	0.165119	Serpina3f			-0.643517	0.118889	Pram1			-0.682772	0.0295684	Chst3			-0.534398	0.111534	Plaur			-0.639356	0.0465456	Apol11b	Hist1h2ao		-0.616344	0.0577418	Cenpv
-0.885905	0.0454632	Amn1			-0.635443	0.125118	Gm6382			-0.719049	0.17103	Itgam			-0.642798	0.119437	Gm43181			-0.723973	0.0179141	Clec2d			-0.528334	0.116437	Il1rn			-0.638137	0.0470989	Apol11b	Htatip2		-0.616021	0.0579104	coiled-coil domain containing 18 Gene
-0.885905	0.0454632	Amn1			-0.632265	0.127614	Atad2b			-0.717003	0.172843	Gvin1			-0.641075	0.120756	Zwilch			-0.687338	0.0280754	Cxcr5			-0.518118	0.124996	Slc7a11			-0.638104	0.047114	Apol11b	interferon-related developmental regulator 1 Gene; Could play a role in regulating gene acti [...]		-0.613849	0.0590526	Whsc1
-0.885905	0.0454632	Amn1			-0.623912	0.134295	G0s2			-0.712474	0.176877	Wapl			-0.637137	0.123797	Sh3tc2			-0.67854	0.0309995	Dnase1l2			-0.516119	0.126716	Cd80			-0.638006	0.047159	Apol11b	Kif11		-0.613517	0.0592287	Pram1
-0.885675	0.0455987	Amn1			-0.621237	0.136472	Il1rn			-0.709507	0.179533	#N/A			-0.634936	0.125514	Pram1			-0.702149	0.0235881	E330009J07Rik			-0.513997	0.128556	Nfkbiz			-0.638005	0.0471593	Apol11b	Lamp1		-0.607055	0.0627223	Dcn
-0.88533	0.0458032	Amn1			-0.616204	0.140615	Gm37498			-0.708155	0.180747	H2-D1			-0.630511	0.129003	Pram1			-0.753466	0.0118542	Exo5			-0.510995	0.131189	Plk2			-0.638005	0.0471593	Apol11b	Lpcat1		-0.606807	0.0628591	Gm28036
-0.885257	0.0458463	Amn1			-0.61571	0.141025	Sepn1			-0.707008	0.181779	Serpina3f			-0.629	0.130206	Pram1			-0.701496	0.023775	Gad1-ps			-0.497295	0.143623	Plk3			-0.638005	0.0471593	Apol11b	Paip1		-0.605538	0.0635617	Gm28036
-0.885168	0.0458988	Amn1			-0.614341	0.142164	Tacc1			-0.706134	0.182566	Slc25a51			-0.62662	0.132111	Pram1			-0.742973	0.0138122	Gm10778			-0.496177	0.144669	Per1			-0.638005	0.0471593	Apol11b	Pcgf5		-0.604339	0.06423	Plpp1
-0.884635	0.046215	Amn1			-0.613967	0.142476	6030400A10Rik			-0.702304	0.186029	Specc1			-0.626336	0.132339	Pram1			-0.744738	0.0134682	Gm12258			-0.495005	0.145769	Nr4a2			-0.638005	0.0471593	Apol11b	phenylalanine-tRNA synthetase 2 (mitochondrial) Gene; Catalyzes direct attachment of p-Tyr ( [...]		-0.600107	0.0666269	Gm2058
-0.883589	0.0468374	Amn1			-0.613138	0.143169	Asap2			-0.699255	0.188798	Wapl			-0.622437	0.135493	Gm43181			-0.640944	0.0458315	Gm14326			-0.493413	0.147272	Cd14			-0.638005	0.0471593	Apol11b	Plcl2		-0.598299	0.067668	Plet1
-0.882613	0.0474202	Amn1			-0.611307	0.144706	Gm6382			-0.69467	0.192985	Slc25a51			-0.621009	0.136659	Pram1			-0.759533	0.0108158	Gm37593			-0.487853	0.152596	Utrn			-0.638005	0.0471593	Apol11b	Ppm1b		-0.597083	0.0683746	Nlrp12
-0.881566	0.0480482	Amn1			-0.610698	0.145219	Klf10			-0.693528	0.194031	Cntln			-0.617864	0.139241	Lin54			-0.666905	0.035176	Gm37642			-0.487523	0.152915	Nfil3			-0.638005	0.0471593	Apol11b	Ptges3		-0.592441	0.0711154	Gm2058
					-0.60859	0.147001	Gm8276			-0.691675	0.195733	Specc1			-0.610495	0.14539	Gm43181			-0.766194	0.00975111	Gm37943			-0.483303	0.157039	Bcl2a1b			-0.638005	0.0471593	Apol11b	Ptp4a2		-0.59228	0.0712113	coiled-coil domain containing 18 Gene
					-0.60783	0.147647	Cxcl10								-0.610134	0.145695	Pram1			-0.706494	0.0223719	Gm42449			-0.482814	0.15752	Trem1			-0.638005	0.0471593	Apol11b	Ptpra		-0.591704	0.0715572	_
					-0.607289	0.148106	Tmem131								-0.609829	0.145952	Nlrp12			-0.736525	0.0151215	Gm43196			-0.480111	0.160201	Bambi			-0.638005	0.0471593	Apol11b	Rac1		-0.589976	0.0725995	Whsc1
					-0.607111	0.148258	Gm37498								-0.605801	0.149376	Ifitm1			-0.700069	0.0241862	Gm43197			-0.47932	0.16099	Ets2			-0.638005	0.0471593	Apol11b	Rpl17		-0.589916	0.0726358	Whsc1
					-0.602184	0.152485	Dym								-0.605199	0.149891	Gm43181			-0.694361	0.0258808	Gm44321			-0.477838	0.162476	Vps37b			-0.637419	0.0474269	Apol11b	Rpl9-ps7		-0.588506	0.0734942	Strn3
					-0.59826	0.155894	Cxcl10								-0.602201	0.15247	Gm43181			-0.660105	0.0377848	Gpr183			-0.476484	0.16384	Nfkbia			-0.636228	0.0479743	Apol11b	Rpsa-ps2		-0.588448	0.0735291	Krt13
					-0.597602	0.156468	Cxcl10								-0.59923	0.155047	Pram1			-0.669805	0.0341012	Gpr34			-0.475539	0.164797	G0s2			-0.635171	0.0484634	Apol11b	Sema4b		-0.585194	0.0755357	Mal
					-0.597475	0.15658	Gm17084								-0.598361	0.155805	Pram1			-0.648934	0.0423492	Hmgb1-ps8			-0.469442	0.171047	Tlr2			-0.634102	0.0489615	Apol11b	Slc25a51		-0.584561	0.07593	coiled-coil domain containing 18 Gene
					-0.596857	0.157122	Gm6382								-0.59803	0.156094	Pram1			-0.681371	0.0300371	Hs3st3b1			-0.467353	0.173221	Il6			-0.632153	0.0498789	Apol11b	Smim15		-0.583683	0.0764788	_
					-0.596544	0.157396	H2-Q6								-0.596026	0.157851	Gm43181			-0.714944	0.0201315	Iglc1			-0.461948	0.17892	Ptgs2			-0.831337	0.002873	Camk2b	Specc1		-0.583422	0.0766428	Zwilch
					-0.595471	0.158339	Gm6382								-0.594838	0.158897	Gm43181			-0.70468	0.0228742	Iglv3			-0.457719	0.183457	Maff			-0.814657	0.00410082	Camk2b	Trex1		-0.579848	0.0789077	Hist1h2be
					-0.594443	0.159245	Gm37347								-0.591893	0.161504	Wfdc17			-0.695914	0.0254122	Il16			-0.448142	0.193978	Gadd45b			-0.805874	0.0048796	Camk2b	Trex1		-0.571021	0.0846861	Gm2058
					-0.594332	0.159343	Gm44187								-0.591115	0.162196	Pram1			-0.660582	0.037598	Jrk			-0.446262	0.196083	Plk3			-0.797109	0.00575681	Camk2b	Ubn2		-0.570837	0.0848094	Gm2058
					-0.590269	0.162951	Rras								-0.590551	0.162699	Pram1			-0.672607	0.0330843	Klhl42			-0.44569	0.196726	Junb			-0.781439	0.00759581	Camk2b	Uchl3		-0.568604	0.0863147	BC100530
					-0.589474	0.163662	Gm8276								-0.590302	0.162922	Gale			-0.688074	0.0278397	Kmo			-0.44512	0.197369	Cdkn1a			-0.780092	0.00777118	Camk2b	Zc3hav1		-0.568252	0.0865535	Plet1
					-0.588805	0.164261	Nfkbia								-0.585851	0.16692	Pram1			-0.667635	0.0349034	Lpar6			-0.441661	0.201292	Tnfaip3			-0.778715	0.00795331	Camk2b	Zfp609		-0.566824	0.0875265	Dcn
					-0.588658	0.164393	Gm8276								-0.584673	0.167986	Gm43181			-0.721709	0.0184534	Map10			-0.437943	0.20556	Ccrl2			-0.778642	0.00796314	Camk2b			-0.566132	0.0880006	Plpp1
					-0.587718	0.165237	Hist1h3a								-0.583128	0.169389	Gm43181			-0.644275	0.0443574	Mettl3			-0.437531	0.206036	Trib1			-0.777468	0.008121	Camk2b			-0.565892	0.0881654	9830107B12Rik
					-0.587371	0.165549	Il1r2								-0.583	0.169506	Mecr			-0.6903	0.0271348	Mitd1			-0.435831	0.208008	Hcar2			-0.763732	0.0101355	Camk2b			-0.561536	0.0911908	coiled-coil domain containing 18 Gene
					-0.585832	0.166936	Plaur								-0.579582	0.172631	Ptgds			-0.753889	0.0117796	Mterf1a			-0.433246	0.211025	Ccl3			-0.760636	0.010634	Camk2b			-0.560993	0.0915729	Gm28036
					-0.585217	0.167493	Sepn1								-0.578885	0.173273	Gm43181			-0.677077	0.031505	Nsg2			-0.429319	0.215658	Sepn1			-0.756467	0.0113322	Camk2b			-0.559103	0.0929094	Dcn
					-0.585001	0.167688	Gm44187								-0.578523	0.173605	Pram1			-0.700715	0.0239995	Papd4			-0.42624	0.219332	Fosl2			-0.756106	0.0113942	Camk2b			-0.559036	0.0929571	Pram1
					-0.583125	0.169392	Il12rb2								-0.577654	0.174407	Rps12-ps1			-0.692895	0.026329	Pdf			-0.422928	0.223322	Bambi			-0.756103	0.0113946	Camk2b			-0.55853	0.0933175	Gm15446
					-0.582779	0.169706	Gm37498								-0.575576	0.176331	Rad52			-0.754586	0.0116574	Poglut1			-0.421587	0.224949	Rgs1			-0.756103	0.0113946	Camk2b			-0.55685	0.0945193	Plekhs1
					-0.581777	0.170621	Dusp1								-0.57379	0.177993	Rad52			-0.637372	0.0474487	Pxdc1			-0.418967	0.228149	Slc7a11			-0.756103	0.0113946	Camk2b			-0.556679	0.0946418	9830107B12Rik
					-0.580707	0.1716	Gm37084								-0.573438	0.178321	Wfdc17			-0.701266	0.023841	Pydc3			-0.415984	0.231822	Sepn1			-0.756103	0.0113946	Camk2b			-0.554934	0.0959019	Nlrp12
					-0.580148	0.172112	Gm37498								-0.573123	0.178616	Rps12-ps1			-0.667049	0.035122	Rbm12b2			-0.413208	0.235271	Il1r2			-0.756103	0.0113946	Camk2b			-0.554479	0.0962326	chemokine (C-C motif) receptor 3 Gene; Receptor for a C-C type chemokine. Binds to eotaxin, [...]
					-0.578406	0.173714	Il1r2								-0.571526	0.180111	Gm43181			-0.661867	0.0370968	Rdh14			-0.413143	0.235353	Ier3			-0.756103	0.0113946	Camk2b			-0.551554	0.0983728	Plekhs1
					-0.57773	0.174337	Ngp								-0.571118	0.180494	Ifitm1			-0.723354	0.0180604	Rpp40			-0.412379	0.236306	Cd14			-0.756103	0.0113946	Camk2b			-0.549723	0.0997274	_
					-0.57721	0.174818	Il1r2								-0.570228	0.18133	Gale			-0.702039	0.0236196	Sgsh			-0.411011	0.238021	_			-0.756103	0.0113946	Camk2b			-0.548688	0.100499	Plpp1
					-0.575067	0.176804	Gm17084								-0.569592	0.181929	Pram1			-0.678403	0.0310467	Slamf6			-0.410959	0.238086	Clec4e			-0.756103	0.0113946	Camk2b			-0.548395	0.100718	Gm15446
					-0.574214	0.177598	Nlrp3								-0.56804	0.183395	Pram1			-0.723409	0.0180474	Slc40a1			-0.409993	0.239301	Cebpb			-0.756103	0.0113946	Camk2b			-0.547582	0.101327	Strn3
					-0.573171	0.178571	Nfkbiz								-0.567343	0.184055	Pram1			-0.691336	0.0268112	Smug1			-0.406738	0.243421	Osm			-0.756103	0.0113946	Camk2b			-0.545663	0.102774	Strn3
					-0.572838	0.178882	Hist1h3a								-0.565217	0.186076	Mcph1			-0.740723	0.0142596	Tceanc			-0.401594	0.25001	Bcl2a1a			-0.756103	0.0113946	Camk2b			-0.544566	0.103608	Gm15446
					-0.572704	0.179008	Trp53inp2								-0.564991	0.186292	Pram1			-0.754473	0.0116772	Tet1			-0.401395	0.250267	G0s2			-0.755789	0.0114487	Camk2b			-0.54454	0.103627	_
					-0.571462	0.180171	Cxcl10								-0.564926	0.186354	Rps12-ps1			-0.734996	0.0154444	Tmem126b			-0.399926	0.252168	Nr4a2			-0.755712	0.011462	Camk2b			-0.543017	0.104791	Rnf215
					-0.570545	0.181032	Plk3								-0.563709	0.187516	Gm43181			-0.745928	0.0132396	Tmem186			-0.396176	0.257058	Per1			-0.755338	0.0115267	Camk2b			-0.542697	0.105037	_
					-0.570357	0.181209	Ets2								-0.562837	0.188351	Gm7808			-0.730062	0.0165183	Tnfrsf13b			-0.393988	0.259934	Bhlhe40			-0.755334	0.0115273	Camk2b			-0.542478	0.105205	chemokine (C-C motif) receptor 3 Gene; Receptor for a C-C type chemokine. Binds to eotaxin, [...]
					-0.568825	0.182653	Gm37347								-0.562705	0.188478	Pram1			-0.701136	0.0238782	Trim34a			-0.393695	0.260321	Ccl3			-0.753039	0.0119299	Camk2b			-0.542304	0.105339	Plpp1
					-0.568708	0.182764	Il1r2								-0.562323	0.188844	Pram1			-0.647833	0.0428184	Vamp1			-0.390704	0.264284	Il1rn			-0.752779	0.0119761	Camk2b			-0.542036	0.105545	Gale
					-0.566587	0.184772	Runx2								-0.562181	0.18898	Gale			-0.703535	0.0231955	Wrb			-0.387634	0.268388	Il6			-0.750155	0.0124496	Camk2b			-0.541914	0.10564	Strn3
					-0.566433	0.184919	Ngp								-0.561253	0.189873	Pram1			-0.675151	0.0321791	Zbtb26			-0.384997	0.27194	Il1a			-0.747015	0.0130331	Camk2b			-0.541175	0.10621	Dcn
					-0.566405	0.184945	Atad2b								-0.559749	0.191323	Steap4			-0.698338	0.024692	Zfp120			-0.380364	0.278242	Dusp5			-0.723268	0.0180809	Camk2b			-0.540397	0.106813	Strn3
					-0.566274	0.18507	Ngp								-0.559684	0.191385	Pram1			-0.673261	0.0328501	Zfp160			-0.369445	0.293404	Rgs1			-0.680928	0.0301864	Camk2b			-0.540203	0.106963	Cenpv
					-0.565536	0.185772	Zfp36								-0.557617	0.193387	Gm43181			-0.769965	0.00918237	Zfp260			-0.369161	0.293805	nuclear receptor subfamily 4, group A, member 3 Gene; Binds to the B1A response-element (By [...]			-0.672268	0.0332064	Camk2b			-0.53982	0.107261	Gm28036
					-0.563576	0.187643	Hist1h1b								-0.557077	0.193912	Pram1			-0.64097	0.04582	Zfp322a			-0.368638	0.294543	Hcar2			-0.656344	0.0392824	Camk2b			-0.537969	0.108708	Gale
					-0.563103	0.188096	Rras								-0.555152	0.195789	Wfdc17			-0.744435	0.0135268	Zfp329			-0.366082	0.298162	Plaur			-0.638975	0.0467183	Camk2b			-0.53775	0.10888	arachidonate 15-lipoxygenase Gene; Oxygenase and 14,15-leukotriene A4 synthase activity. Con [...]
					-0.561138	0.189984	Cxcl10								-0.554725	0.196206	Wfdc17			-0.76508	0.0099238	Zfp386			-0.36035	0.306364	chemokine (C-C motif) receptor-like 2 Gene; Receptor for CCL2, CCL5, CCL7 and CCL8			-0.797322	0.00573424	Ccl4			-0.534581	0.111387	BC100530
					-0.560595	0.190507	6030400A10Rik								-0.554634	0.196295	Gale			-0.73394	0.0156699	Zfp40			-0.358093	0.309626	Maff			-0.770543	0.00909725	Ccl4			-0.53427	0.111636	Rpl8
					-0.559994	0.191087	6030400A10Rik								-0.554403	0.196521	Mecr			-0.636346	0.0479198	Zfp418			-0.35651	0.311924	_			-0.769231	0.00929108	Ccl4			-0.532649	0.112934	Rnf215
					-0.559363	0.191696	Gm37498								-0.553838	0.197074	Ifitm1			-0.655445	0.0396464	Zfp456			-0.350874	0.320181	Il1r2			-0.735782	0.0152778	Ccl4			-0.528905	0.115969	BC100530
					-0.558124	0.192895	Gm6382								-0.553721	0.197189	Pram1			-0.640547	0.0460095	Zfp553			-0.349909	0.321606	Bcl2a1b			-0.667933	0.0347924	Ccl4			-0.528386	0.116394	Plpp1
					-0.557287	0.193708	Gm37347								-0.553376	0.197527	Gm43181			-0.685007	0.028831	Zfp59			-0.347603	0.325025	Ets2			-0.649692	0.0420283	Ccne2			-0.526833	0.11767	Plpp1
					-0.557031	0.193957	Plk3								-0.553036	0.19786	Pram1			-0.653756	0.0403362	Zfp617			-0.346078	0.327295	Nfil3			-0.720879	0.0186539	Cdc42			-0.526009	0.118352	_
					-0.556886	0.194098	Gm37498								-0.552481	0.198406	Pram1			-0.637913	0.0472013	Zfp637			-0.34369	0.330868	Nfkbiz			-0.704748	0.0228554	Cdc42			-0.522434	0.121334	Plekhs1
					-0.556825	0.194157	Hcar2								-0.55182	0.199056	Gm43181			-0.705322	0.0226957	Zfp65			-0.343557	0.331068	Tnfaip3			-0.688774	0.0276168	Cdc42			-0.522322	0.121428	chemokine (C-C motif) receptor 3 Gene; Receptor for a C-C type chemokine. Binds to eotaxin, [...]
					-0.556674	0.194304	Hist1h3a								-0.551736	0.199139	Wfdc17			-0.639518	0.0464726	Zfp7			-0.340542	0.335609	Cdkn1a			-0.649733	0.0420112	Cdc42			-0.521987	0.12171	Pagr1a
					-0.556656	0.194322	Hcar2								-0.55142	0.199451	Rnf215			-0.717518	0.0194809	Zfp709			-0.332863	0.347316	Ier2			-0.664128	0.0362261	chemokine (C-C motif) ligand 4 Gene; Monokine with inflammatory and chemokinetic properties			-0.521744	0.121915	_
					-0.55587	0.195088	Gm6382													-0.674392	0.0324474	Zfp712			-0.328473	0.354102	Bhlhe40			-0.662794	0.0367381	chemokine (C-C motif) ligand 4 Gene; Monokine with inflammatory and chemokinetic properties			-0.519535	0.123786	Zwilch
					-0.555139	0.195802	G0s2													-0.759084	0.0108902	Zfp719			-0.319031	0.368918	kinesin family member 23 Gene			-0.669091	0.0343638	chemokine (C-C motif) ligand 5 Gene; Chemoattractant for blood monocytes, memory T-helper ce [...]			-0.518848	0.124372	Gm28036
					-0.555106	0.195834	Gm6382													-0.687043	0.0281701	Zfp729a			-0.31726	0.37173	Gadd45b			-0.667873	0.0348147	chemokine (C-C motif) ligand 5 Gene; Chemoattractant for blood monocytes, memory T-helper ce [...]			-0.51855	0.124626	Pagr1a
					-0.554274	0.196647	Sepn1													-0.655509	0.0396205	Zfp729b			-0.303808	0.393438	Tlr2			-0.831659	0.00285232	Chp1			-0.516167	0.126674	Cenpv
					-0.554133	0.196785	Fam120a													-0.71901	0.0191107	Zfp760			-0.302812	0.395068	nuclear receptor subfamily 4, group A, member 3 Gene; Binds to the B1A response-element (By [...]			-0.760811	0.0106054	Chp1			-0.51574	0.127043	Gimap9
					-0.553779	0.197132	Gm37084													-0.7376	0.0148975	Zfp763			-0.302468	0.395633	Supt3			-0.757601	0.0111392	Chp1			-0.5156	0.127164	9830107B12Rik
					-0.553216	0.197684	Gm8276													-0.707402	0.0221232	Zfp780b			-0.301744	0.396821	Il1a			-0.756276	0.0113649	Chp1			-0.514701	0.127944	_
					-0.552667	0.198223	Tgm2													-0.674073	0.0325607	Zfp799			-0.298456	0.40224	Nfkbid			-0.732078	0.0160733	Chp1			-0.514256	0.128331	chemokine (C-C motif) receptor 3 Gene; Receptor for a C-C type chemokine. Binds to eotaxin, [...]
					-0.552573	0.198315	Gm6382													-0.639694	0.0463931	Zfp810			-0.291528	0.413773	Bcl2a1a			-0.722101	0.0183591	Chp1			-0.513885	0.128654	Gimap9
					-0.552499	0.198388	Cxcl10													-0.670546	0.0338302	Zfp930			-0.28682	0.421699	Vps37b			-0.718152	0.0193231	Chp1			-0.513591	0.128911	Nlrp12
					-0.55249	0.198397	Gm37347													-0.669202	0.0343229	Zfp933			-0.282424	0.429162	nuclear receptor subfamily 4, group A, member 1 Gene; Orphan nuclear receptor. May act conco [...]			-0.711756	0.0209575	Chp1			-0.51293	0.129489	Plekhs1
					-0.552196	0.198687	Cxcl10													-0.636728	0.0477442	Zfp938			-0.281509	0.430724	Fam111a			-0.709565	0.0215386	Chp1			-0.509849	0.132203	Hist1h2be
					-0.551484	0.199388	Junb													-0.749769	0.0125203	Zfp94			-0.280532	0.432393	kinesin family member 23 Gene			-0.708685	0.0217752	Chp1			-0.508183	0.133685	Hist1h2be
																				-0.7138	0.0204252	Zfp97			-0.275914	0.440325	Supt3			-0.708158	0.0219177	Chp1			-0.50798	0.133866	Rpl8
																				-0.677607	0.0313214	Zkscan8			-0.272152	0.446838	Plk2			-0.70795	0.0219742	Chp1			-0.507872	0.133963	coiled-coil domain containing 18 Gene
																				-0.73275	0.0159271	Zscan22			-0.271656	0.447698	Ifng			-0.707949	0.0219746	Chp1			-0.507285	0.134489	Plet1
																									-0.267131	0.455595	Fam111a			-0.707949	0.0219746	Chp1			-0.504207	0.137263	S100a8
																									-0.260481	0.46731	Il1b			-0.707949	0.0219746	Chp1			-0.502546	0.138775	arachidonate 15-lipoxygenase Gene; Oxygenase and 14,15-leukotriene A4 synthase activity. Con [...]
																									-0.254516	0.477932	Nfkbia			-0.707949	0.0219746	Chp1			-0.501527	0.139709	coiled-coil domain containing 18 Gene
																									-0.254513	0.477938	Cebpb			-0.707949	0.0219746	Chp1			-0.500365	0.140777	Gm28036
																									-0.251828	0.482751	Cd80			-0.707949	0.0219746	Chp1			-0.499575	0.141506	Gale
																									-0.248566	0.48863	mitogen-activated protein kinase kinase kinase 7 interacting protein 3 Gene; Adapter linking [...]			-0.707949	0.0219746	Chp1			-0.499311	0.14175	Plpp1
																									-0.23876	0.506481	nuclear receptor subfamily 4, group A, member 1 Gene; Orphan nuclear receptor. May act conco [...]			-0.707949	0.0219746	Chp1			-0.49908	0.141963	Rnf215
																									-0.237708	0.508413	Sik1			-0.707949	0.0219746	Chp1			-0.497231	0.143683	Gimap9
																									-0.234513	0.514297	Dusp1			-0.707949	0.0219746	Chp1			-0.495822	0.145001	Dcn
																									-0.227715	0.526909	Ifng			-0.707949	0.0219746	Chp1			-0.495351	0.145444	Pagr1a
																									-0.223624	0.534559	Marcksl1			-0.707949	0.0219746	Chp1			-0.494813	0.14595	Rnf215
																									-0.20903	0.562207	annotation not avaliable			-0.707599	0.0220695	Chp1			-0.494798	0.145964	Ptgds
																									-0.194763	0.589752	mitogen-activated protein kinase kinase kinase 7 interacting protein 3 Gene; Adapter linking [...]			-0.70757	0.0220776	Chp1			-0.494726	0.146032	arachidonate 15-lipoxygenase Gene; Oxygenase and 14,15-leukotriene A4 synthase activity. Con [...]
																									-0.191337	0.59644	annotation not avaliable			-0.706187	0.0224563	Chp1			-0.494664	0.14609	Gm2058
																									-0.177734	0.623257	Il1b			-0.705738	0.0225803	Chp1			-0.493929	0.146784	_
																														-0.704948	0.0227998	Chp1			-0.492958	0.147704	Gimap9
																														-0.701506	0.0237719	Chp1			-0.491486	0.149105	Nlrp12
																														-0.697885	0.0248255	Chp1			-0.491187	0.14939	_
																														-0.683845	0.0292127	Chp1			-0.491144	0.149431	_
																														-0.671059	0.0336436	Chp1			-0.489627	0.150885	BC100530
																														-0.664584	0.0360523	Chp1			-0.488757	0.151723	Mal
																														-0.643495	0.0446997	Chp1			-0.488132	0.152327	Whsc1
																														-0.74304	0.013799	Dcaf8			-0.48776	0.152686	Krt13
																														-0.709178	0.0216426	Dcaf8			-0.4861	0.154299	Gm28036
																														-0.653902	0.0402763	Dcaf8			-0.484002	0.156351	Gale
																														-0.652089	0.0410244	Dcaf8			-0.483577	0.156769	Gimap9
																														-0.638231	0.0470564	Dcaf8			-0.480919	0.159397	Rpl8
																														-0.687441	0.0280424	Dmtn			-0.477727	0.162587	Cenpv
																														-0.742545	0.0138965	dynamin 1-like			-0.477544	0.162772	S100a8
																														-0.664634	0.0360331	dynamin 1-like			-0.475188	0.165153	Dcn
																														-0.646338	0.0434607	dynamin 1-like			-0.474973	0.165371	S100a8
																														-0.890645	0.000547227	Eif2ak1			-0.474954	0.16539	9830107B12Rik
																														-0.74412	0.0135879	Eif2ak1			-0.47481	0.165537	Zwilch
																														-0.666269	0.0354145	Eif2ak1			-0.474659	0.165691	Mal
																														-0.643505	0.0446954	Eif2ak1			-0.473893	0.166471	Gm15446
																														-0.832045	0.00282763	Elf1			-0.473734	0.166633	_
																														-0.662817	0.0367294	Gm7993			-0.473546	0.166825	Plpp1
																														-0.647112	0.0431273	Gm8989			-0.473345	0.16703	BC100530
																														-0.717158	0.0195711	H2-D1			-0.472225	0.168177	Pagr1a
																														-0.72036	0.0187799	Hist1h2ao			-0.472008	0.1684	Cenpv
																														-0.665045	0.0358771	Hist1h2ao			-0.471579	0.16884	Krt13
																														-0.68232	0.0297191	Htatip2			-0.471367	0.169059	arachidonate 15-lipoxygenase Gene; Oxygenase and 14,15-leukotriene A4 synthase activity. Con [...]
																														-0.672235	0.0332183	Htatip2			-0.471304	0.169124	Rpl8
																														-0.652274	0.0409479	Htatip2			-0.471206	0.169225	Ptgds
																														-0.66494	0.0359167	interferon-related developmental regulator 1 Gene; Could play a role in regulating gene acti [...]			-0.471041	0.169394	9830107B12Rik
																														-0.658759	0.0383164	interferon-related developmental regulator 1 Gene; Could play a role in regulating gene acti [...]			-0.470071	0.170396	Plet1
																														-0.658204	0.038537	interferon-related developmental regulator 1 Gene; Could play a role in regulating gene acti [...]			-0.466988	0.173603	Gale
																														-0.646761	0.0432782	Kif11			-0.466377	0.174242	Krt13
																														-0.636117	0.0480254	Kif11			-0.464414	0.176307	Gimap9
																														-0.631899	0.049999	Kif11			-0.462415	0.178424	Nlrp12
																														-0.709887	0.0214526	Lamp1			-0.460573	0.180388	Plpp1
																														-0.698157	0.0247451	Lpcat1			-0.459863	0.181148	Plpp1
																														-0.893617	0.000491946	Paip1			-0.45982	0.181195	_
																														-0.74204	0.0139966	Paip1			-0.459719	0.181304	Ptgds
																														-0.686191	0.0284453	Paip1			-0.459407	0.181638	chemokine (C-C motif) receptor 3 Gene; Receptor for a C-C type chemokine. Binds to eotaxin, [...]
																														-0.685407	0.0287002	Paip1			-0.45928	0.181774	Plekhs1
																														-0.683041	0.0294789	Paip1			-0.459196	0.181865	Mal
																														-0.675887	0.0319203	Paip1			-0.457105	0.184121	Gimap9
																														-0.640308	0.0461167	Pcgf5			-0.456584	0.184685	9830107B12Rik
																														-0.752698	0.0119905	phenylalanine-tRNA synthetase 2 (mitochondrial) Gene; Catalyzes direct attachment of p-Tyr ( [...]			-0.456261	0.185036	Strn3
																														-0.750549	0.0123777	phenylalanine-tRNA synthetase 2 (mitochondrial) Gene; Catalyzes direct attachment of p-Tyr ( [...]			-0.454852	0.18657	Gale
																														-0.655953	0.0394406	phenylalanine-tRNA synthetase 2 (mitochondrial) Gene; Catalyzes direct attachment of p-Tyr ( [...]			-0.454143	0.187345	Gm15446
																														-0.743972	0.0136168	Plcl2			-0.454117	0.187373	Dcn
																														-0.669818	0.0340966	Ppm1b			-0.453767	0.187757	Rpl8
																														-0.665665	0.0356424	Ppm1b			-0.453383	0.188177	Zwilch
																														-0.638738	0.0468258	Ppm1b			-0.452445	0.189208	Ptgds
																														-0.823275	0.00342743	Ptges3			-0.451795	0.189924	Whsc1
																														-0.821972	0.0035237	Ptges3			-0.450783	0.191042	Hist1h2be
																														-0.656206	0.0393383	Ptges3			-0.450202	0.191685	Krt13
																														-0.640927	0.0458392	Ptges3			-0.449743	0.192195	Rpl8
																														-0.638742	0.0468239	Ptges3			-0.449742	0.192196	Dcn
																														-0.64639	0.0434379	Ptp4a2			-0.44954	0.19242	Gm2058
																														-0.708842	0.0217328	Ptpra			-0.448313	0.193786	Plpp1
																														-0.654259	0.0401298	Ptpra			-0.448275	0.193829	Rpl8
																														-0.791695	0.00635157	Rac1			-0.447887	0.194263	Plpp1
																														-0.692867	0.0263374	Rac1			-0.447688	0.194484	Nlrp12
																														-0.689715	0.0273188	Rpl17			-0.446942	0.19532	Mal
																														-0.647405	0.0430015	Rpl9-ps7			-0.446685	0.195608	Zwilch
																														-0.656931	0.0390461	Rpsa-ps2			-0.445618	0.196808	Cenpv
																														-0.63836	0.0469973	Sema4b			-0.445192	0.197288	Mal
																														-0.645184	0.0439606	Slc25a51			-0.443613	0.199072	coiled-coil domain containing 18 Gene
																														-0.752421	0.0120398	Smim15			-0.44343	0.199281	Rpl8
																														-0.679111	0.0308037	Smim15
																														-0.657711	0.0387338	Specc1
																														-0.756201	0.0113778	Trex1
																														-0.681551	0.0299765	Trex1
																														-0.677661	0.0313025	Trex1
																														-0.633369	0.0493051	Trex1
																														-0.662857	0.036714	Ubn2
																														-0.649556	0.0420861	Uchl3
																														-0.647253	0.0430666	Uchl3
																														-0.646718	0.0432968	Uchl3
																														-0.640823	0.0458858	Uchl3
																														-0.634909	0.0485854	Uchl3
																														-0.633426	0.0492783	Uchl3
																														-0.780251	0.00775032	Zc3hav1
																														-0.684438	0.0290176	Zc3hav1
																														-0.667611	0.0349121	Zc3hav1
																														-0.819578	0.00370571	Zfp609
																														-0.786758	0.00693084	Zfp609
																														-0.784429	0.00721667	Zfp609
																														-0.781405	0.00760019	Zfp609
																														-0.77619	0.00829521	Zfp609
																														-0.774831	0.00848356	Zfp609
																														-0.774799	0.00848803	Zfp609
																														-0.774488	0.00853154	Zfp609
																														-0.773915	0.00861211	Zfp609
																														-0.773864	0.00861928	Zfp609
																														-0.773864	0.00861928	Zfp609
																														-0.773864	0.00861928	Zfp609
																														-0.773864	0.00861928	Zfp609
																														-0.773864	0.00861928	Zfp609
																														-0.773864	0.00861928	Zfp609
																														-0.773864	0.00861928	Zfp609
																														-0.773864	0.00861928	Zfp609
																														-0.773864	0.00861928	Zfp609
																														-0.773864	0.00861928	Zfp609
																														-0.773864	0.00861928	Zfp609
																														-0.773864	0.00861929	Zfp609
																														-0.773863	0.00861937	Zfp609
																														-0.773813	0.00862647	Zfp609
																														-0.773767	0.00863302	Zfp609
																														-0.773688	0.00864421	Zfp609
																														-0.77221	0.00885501	Zfp609
																														-0.763795	0.0101255	Zfp609
																														-0.763505	0.0101715	Zfp609
																														-0.759041	0.0108974	Zfp609
																														-0.750441	0.0123972	Zfp609
																														-0.729543	0.0166342	Zfp609
																														-0.726014	0.0174374	Zfp609
																														-0.724299	0.0178374	Zfp609
																														-0.720399	0.0187704	Zfp609
																														-0.707328	0.0221435	Zfp609
																														-0.695746	0.0254625	Zfp609
																														-0.675503	0.0320552	Zfp609
																														-0.653982	0.0402434	Zfp609
																														-0.649304	0.0421924	Zfp609
